# Supplementary material for: The Slovenian Nutrition Guidelines 2025: A Comparison with the Prior Slovenian FBDG, Dietary Intake, and the EAT–Lancet Diet
Source: Foods. 2026 Feb 3;15(3):524. doi: 10.3390/foods15030524 (PMC12897075; doi:10.3390/foods15030524)
Supplement: Supplementary file 1 [file foods-15-00524-s001.zip]

Archive with 1 entries (1 files):
- foods-4103991-supplementary.pdf
